# Supplementary material for: Factors Associated with Attitudes towards Seasonal Influenza Vaccination in Poland: A Nationwide Cross-Sectional Survey in 2020
Source: Vaccines (Basel). 2021 Nov 17;9(11):1336. doi: 10.3390/vaccines9111336 (PMC8620474; doi:10.3390/vaccines9111336)
Supplement: Supplementary file 1 [file vaccines-09-01336-s001.zip]

Archive with 1 entries (1 files):
- vaccines-1448671-supplementary.pdf
